# Supplementary material for: The Impact of Virtual Reality on Cardiopulmonary Function and Adherence in Cardiac Rehabilitation Patients: A Systematic Review and Meta-Analysis
Source: Healthcare (Basel). 2025 Nov 19;13(22):2969. doi: 10.3390/healthcare13222969 (PMC12652452; doi:10.3390/healthcare13222969)
Supplement: Supplementary file 1 [file healthcare-13-02969-s001.zip]

Archive with 1 entries (1 files):
- healthcare-3919577-supplementary.pdf
